# Supplementary material for: Influence of Being Embodied in an Obese Virtual Body on Shopping Behavior and Products Perception in VR
Source: Front Robot AI. 2018 Oct 3;5:113. doi: 10.3389/frobt.2018.00113 (PMC7806053; doi:10.3389/frobt.2018.00113)
Supplement: Supplementary file 1 [file Table_1.XLSX]

## Sheet: Data Normality
	Kolmogorov-Smirnov's Z value	p-value
Age	1.21368	0.105079
Height	0.556637	0.915997
Weight	0.449205	0.987658
BMI	0.753116	0.621924
HeightVB	0.740861	0.642568
WeightVB	0.830042	0.496126
BMIVB	1.14117	0.147815
TimeVB (Time taken to fill-in the VB questionnaire)	0.924774	0.359445
Price Non-Healthy Products	0.459517	0.984174
Tastiness Non-Healthy Products	1.00921	0.260259
Healthiness Non-Healthy Products	0.821635	0.509376
Sustainability Non-Healthy Products	0.705166	0.702619
Likeness Non-Healthy Products	0.838805	0.482482
Price Healthy Products	0.783243	0.571631
Tastiness Healthy Products	0.732544	0.656596
Healthiness Healthy Products	0.98837	0.282675
Sustainability Healthy Products	0.542756	0.929905
Likeness Healthy Products	1.05841	0.212566
Embodiment (grouping 10 items)	0.645499	0.798949
Presence (grouping 3 items)	0.743174	0.638668
Time	0.587338	0.880591
Total products bought	0.53044	0.941086
Total Non-Healthy Products bought	1.0631	0.208392
Total Healthy Products bought	1.17435	0.126779
NP score (all products)	0.513652	0.954536
Energy (all products)	0.457413	0.984935
Sat. Fat (all products)	0.531643	0.940043
Sugar (all products)	0.856672	0.455241
Sodium (all products)	0.759254	0.611612
NSP Fibers (all products)	0.536484	0.935737
Protein v	0.789778	0.56086
NP score Non-Healthy Products	0.914829	0.372584
Energy Non-Healthy Products	0.647075	0.796528
Sat. Fat Non-Healthy Products	0.454761	0.985857
Sugar Non-Healthy Products	0.733764	0.654539
Sodium Non-Healthy Products	0.775597	0.584307
NSP Fibers Non-Healthy Products	1.10973	0.170252
Protein Non-Healthy Products	1.00578	0.263853
NP score Healthy Products	0.774889	0.585483
Energy Healthy Products	1.14172	0.147442
Sat. Fat Healthy Products	2.09552	0.000306823
Sugar Healthy Products	0.890675	0.405733
Sodium Healthy Products	0.975164	0.297579
NSP Fibers Healthy Products	0.583901	0.884855
Protein Healthy Products	1.03892	0.230592
Meal Coverage	0.658497	0.778735
Meal Tastiness	1.84088	0.00227786
Meal Healthiness	1.11779	0.164262
Meal Sustainability	1.43828	0.0319316
Meal Likeness	1.32296	0.0603664
TimeM (Time taken to fill-in the M questionnaire)	0.662877	0.771804

## Sheet: Product Perception (Pr) Quest.
How to read the table
For the "item" column								To know which product refers to item X?
Price1 means: question Pr1 for the item 1 (Salmon slices)								Item 1	Salmon slices
Taste1 means: question Pr2 for the item 1 (Salmon slices)								Item 2	1 Tomato
Price2 means: question Pr1 for the item 2 (Tomato)								Item 3	Pork belly
Taste2 means: question Pr2 for the item 2 (Tomato)								Item 4	Instant curry
etc.								Item 5	Coke (33cl)
								Item 6	(cold) Green tea (50cl)
								Item 7	Instant ramen
								Item 8	Carrot juice (50cl)
								Item 9	1 Apple
								Item 10	Chocolate cookies
	N (n=13)		OB (n=10)		Anova
	Mean	SD	Mean	SD	F (1,21)	p	η^2
Price1	376	100.111	430.3	159.338	1.00347	0.327877	0.0456049
Taste1	4.15385	0.5547	3.7	1.1595	1.54813	0.227121	0.0686588
Health1	3.92308	0.862316	4.2	0.421637	0.864989	0.362915	0.0395604
Sustainable1	2.84615	0.898717	2.9	0.737865	0.0235841	0.879414	0.00112179
Like1	4.07692	0.759555	3.7	0.823273	1.29487	0.267969	0.0580793
Price2	83.4615	43.6074	100.5	28.4263	1.14511	0.29672	0.0517095
Taste2	4.15385	0.800641	4.1	0.737865	0.02733	0.870275	0.00129973
Health2	4.38462	0.960769	4.8	0.421637	1.61556	0.217612	0.0714356
Sustainable2	3.76923	0.83205	4.1	0.567646	1.15869	0.293948	0.0522907
Like2	4.15385	0.898717	4.3	0.483046	0.215009	0.64764	0.0101348
Price3	428.154	152.253	505	136.321	1.57365	0.223461	0.0697117
Taste3	4.30769	0.630425	4.5	0.527046	0.603865	0.445773	0.0279517
Health3	3.23077	0.926809	3.2	0.788811	0.00706417	0.933814	0.000336276
Sustainable3	2.92308	0.759555	2.8	0.788811	0.143574	0.708557	0.00679045
Like3	4.15385	0.688737	4.4	0.699206	0.712619	0.40809	0.0328205
Price4	232.692	64.2785	295	95.5975	3.49544	0.0755467	0.142697
Taste4	4.15385	0.688737	4.2	0.421637	0.0346725	0.85407	0.00164835
Health4	2.76923	0.83205	3	0.816497	0.441795	0.513491	0.0206044
Sustainable4	2.76923	0.599145	2.5	0.707107	0.976837	0.334233	0.0444485
Like4	3.92308	0.862316	4	0.666667	0.0543478	0.817921	0.00258131
Price5	114.231	19.4557	128.5	20.2827	2.93127	0.101609	0.122487
Taste5	3.61538	1.1209	4.4	0.516398	4.18103	0.0536154	0.166039
Health5	1.53846	0.518875	1.1	0.316228	5.52417	0.0286066	0.208269
Sustainable5	2.30769	0.947331	2.4	0.699206	0.0666725	0.798758	0.00316484
Like5	3.23077	1.36344	3.8	0.918937	1.28596	0.269573	0.0577028
Price6	119.231	25.5641	129	20.79	0.965544	0.33698	0.0439572
Taste6	4.30769	0.480384	3.9	1.1005	1.4433	0.242981	0.0643086
Health6	3.92308	0.640513	4.3	0.674949	1.8689	0.186058	0.0817223
Sustainable6	2.92308	0.954074	3.5	0.849837	2.26749	0.147008	0.0974532
Like6	4.30769	0.630425	4.2	0.918937	0.111291	0.741987	0.00527165
Price7	172.154	35.5594	198.5	72.19	1.32722	0.262247	0.0594442
Taste7	3.61538	0.767948	3.8	0.788811	0.319122	0.578121	0.0149688
Health7	1.76923	0.438529	2.3	0.823273	3.97713	0.0592667	0.159231
Sustainable7	2.53846	0.77625	2.7	0.823273	0.232344	0.634777	0.0109429
Like7	3.15385	0.800641	2.9	0.994429	0.460966	0.504587	0.0214793
Price8	177.308	26.4272	191	51.8973	0.682172	0.418125	0.0314623
Taste8	3.38462	0.869718	3.6	1.07497	0.282712	0.600509	0.0132836
Health8	4.38462	0.767948	4.6	0.516398	0.581028	0.454387	0.0269231
Sustainable8	2.84615	0.800641	3.1	0.567646	0.72208	0.405046	0.0332418
Like8	3.30769	1.03155	3.7	0.823273	0.968131	0.336348	0.0440698
Price9	89.0769	24.9381	107	28.4995	2.58103	0.123084	0.109454
Taste9	3.76923	1.01274	4.6	0.516398	5.56995	0.028025	0.209633
Health9	4.07692	0.862316	4.5	0.707107	1.58278	0.22217	0.070088
Sustainable9	3.84615	0.898717	4	0.942809	0.15879	0.694295	0.00750469
Like9	4.15385	0.800641	4.3	0.483046	0.258923	0.616166	0.0121795
Price10	191.923	46.5716	210.5	75.8819	0.526171	0.476227	0.0244433
Taste10	4.53846	0.518875	4.4	0.516398	0.404134	0.531829	0.0188811
Health10	2.23077	0.83205	2.1	0.737865	0.153681	0.698993	0.00726496
Sustainable10	2.38462	0.50637	2.4	0.516398	0.00512946	0.943582	0.0002442
Like10	4.30769	0.480384	4	0.666667	1.66008	0.211608	0.0732601
